# Supplementary material for: Inter-atrial septal dehiscence due to incomplete closure of trans-septal incision after cardiac surgical bi-atrial trans-septal approach
Source: Eur Heart J Cardiovasc Imaging. 2023 Sep 7;24(12):e307. doi: 10.1093/ehjci/jead226 (PMC10667023; doi:10.1093/ehjci/jead226)
Supplement: jead226_Supplementary_Data [file jead226_supplementary_data.zip]

Archive with 9 entries (9 files):
- Video 1.avi
- Video 2.avi
- Video 3.avi
- Video 4.avi
- Video 5.avi
- Video 6.avi
- Video 7.avi
- Video 8.avi
- Video 9.avi
